# Supplementary material for: Health Problems in Adults with Prader–Willi Syndrome of Different Genetic Subtypes: Cohort Study, Meta-Analysis and Review of the Literature
Source: J Clin Med. 2022 Jul 12;11(14):4033. doi: 10.3390/jcm11144033 (PMC9323859; doi:10.3390/jcm11144033)
Supplement: Supplementary file 1 [file jcm-11-04033-s001.zip]

Archive with 1 entries (1 files):
- jcm-1773985-supplementary.pdf
